# Supplementary material for: Comprehensive genomic identification of cotton starch synthase genes reveals that GhSS9 regulates drought tolerance
Source: Front Plant Sci. 2023 Apr 5;14:1163041. doi: 10.3389/fpls.2023.1163041 (PMC10113511; doi:10.3389/fpls.2023.1163041)
Supplement: Supplementary Table 1 — Analysis of Ka/Ks ratios of SS genes in four cotton species. [file Table_1.xlsx]

## Sheet: Table S1
Seq_1	Seq_2	Ka	Ks	Ka_Ks
Cotton_D_gene_10031225	Cotton_D_gene_10033842	0.127502	0.474006	0.268988
Cotton_A_04683_BGI-A2_v1.0	Cotton_A_25631_BGI-A2_v1.0	0.134265	0.509528	0.263509
Cotton_A_08125_BGI-A2_v1.0	Cotton_A_13194_BGI-A2_v1.0	0.108252	0.55567	0.194814
GB_A02G1761	Cotton_A_29910_BGI-A2_v1.0	0.00129185	0.00432746	0.298524
GB_A05G1732	Cotton_A_04683_BGI-A2_v1.0	0.00110082	0.0119564	0.0920691
GB_A05G4447	Cotton_A_20346_BGI-A2_v1.0	0.0115898	0.0331302	0.349827
GB_A05G1732	Cotton_A_25631_BGI-A2_v1.0	0.134242	0.520707	0.257807
GB_A06G2286	Cotton_A_05299_BGI-A2_v1.0	0.00163121	0.00429083	0.380162
GB_A07G2420	Cotton_A_05932_BGI-A2_v1.0	0.00384308	0.00852736	0.450677
GB_A08G1355	Cotton_A_08125_BGI-A2_v1.0	0.0966553	0.49092	0.196886
GB_A09G2111	Cotton_A_08092_BGI-A2_v1.0	0.0141109	0.0130794	1.07887
GB_A09G2142	Cotton_A_08125_BGI-A2_v1.0	0.00862388	0.00948254	0.909448
GB_A10G0399	Cotton_A_17559_BGI-A2_v1.0	0.00410932	0.00580414	0.707998
GB_A10G0124	Cotton_A_25631_BGI-A2_v1.0	0.00147511	0.00539086	0.273631
GB_A12G2707	Cotton_A_13194_BGI-A2_v1.0	0.00298137	0.0102566	0.290679
Cotton_A_04683_BGI-A2_v1.0	GB_D05G1757	0.0088551	0.0364116	0.243194
Cotton_A_04683_BGI-A2_v1.0	GB_D10G0125	0.133996	0.50455	0.265576
Cotton_A_08125_BGI-A2_v1.0	GB_D08G1322	0.0925509	0.473518	0.195454
Cotton_A_08092_BGI-A2_v1.0	GB_D09G1958	0.00868607	0.0422334	0.205668
Cotton_A_08125_BGI-A2_v1.0	GB_D09G1991	0.00935432	0.0410483	0.227886
Cotton_A_22105_BGI-A2_v1.0	GB_D09G0157	0.0110768	0.0556547	0.199027
Cotton_A_08125_BGI-A2_v1.0	GB_D12G2710	0.10952	0.578262	0.189395
Cotton_A_20346_BGI-A2_v1.0	GB_D04G0016	0.0115793	0.0309664	0.373931
Cotton_A_05299_BGI-A2_v1.0	GB_D06G2386	0.00943409	0.0484988	0.194522
Cotton_A_05299_BGI-A2_v1.0	GB_D10G0404	0.127808	0.380148	0.336206
Cotton_A_05932_BGI-A2_v1.0	GB_D07G2390	0.0204013	0.0450033	0.453328
Cotton_A_13194_BGI-A2_v1.0	GB_D09G1991	0.107374	0.533333	0.201326
Cotton_A_25631_BGI-A2_v1.0	GB_D05G1757	0.133175	0.505509	0.263448
Cotton_A_17559_BGI-A2_v1.0	GB_D10G0404	0.0124613	0.0356414	0.349631
Cotton_A_25631_BGI-A2_v1.0	GB_D10G0125	0.0111326	0.0329648	0.337712
GH_A02G1732.1	Cotton_A_29910_BGI-A2_v1.0	0.000645925	0.00432122	0.149477
GH_A05G1711.1	Cotton_A_04683_BGI-A2_v1.0	0.00110082	0.0119564	0.0920691
GH_A05G4356.1	Cotton_A_20346_BGI-A2_v1.0	0.0115898	0.0331302	0.349827
GH_A07G2327.1	Cotton_A_05932_BGI-A2_v1.0	0.00237295	0.00397352	0.597191
GH_A09G1998.1	Cotton_A_08092_BGI-A2_v1.0	0.00133185	0.00647952	0.205548
GH_A09G2029.1	Cotton_A_08125_BGI-A2_v1.0	0.00718181	0.0118603	0.605534
GH_A10G0401.1	Cotton_A_17559_BGI-A2_v1.0	0.00410988	0.00725871	0.5662
GH_A12G2609.1	Cotton_A_13194_BGI-A2_v1.0	0.0028431	0.0121633	0.233745
Cotton_A_04683_BGI-A2_v1.0	GH_D05G1743.1	0.00997398	0.0405002	0.24627
Cotton_A_08092_BGI-A2_v1.0	GH_D09G1945.1	0.0093605	0.0422021	0.221802
Cotton_A_08125_BGI-A2_v1.0	GH_D09G1976.1	0.00935432	0.0410483	0.227886
Cotton_A_08125_BGI-A2_v1.0	GH_D12G2632.1	0.10952	0.57307	0.191111
Cotton_A_20346_BGI-A2_v1.0	GH_D04G0013.1	0.012266	0.0309664	0.396107
Cotton_A_05299_BGI-A2_v1.0	GH_D06G2293.1	0.0102604	0.0500124	0.205158
Cotton_A_05932_BGI-A2_v1.0	GH_D07G2271.1	0.0210024	0.0492906	0.426094
Cotton_A_29910_BGI-A2_v1.0	GH_D03G0332.1	0.0103965	0.026357	0.39445
Cotton_A_08092_BGI-A2_v1.0	Cotton_D_gene_10012591	0.0120565	0.0467858	0.257696
Cotton_A_05299_BGI-A2_v1.0	Cotton_D_gene_10024047	0.0157057	0.0595443	0.263765
Cotton_A_20346_BGI-A2_v1.0	Cotton_D_gene_10008486	0.0108969	0.0309322	0.352283
Cotton_A_05932_BGI-A2_v1.0	Cotton_D_gene_10013308	0.0216199	0.051346	0.421063
Cotton_A_13194_BGI-A2_v1.0	Cotton_D_gene_10016794	0.00631084	0.0244587	0.258021
Cotton_A_17559_BGI-A2_v1.0	Cotton_D_gene_10031504	0.0234653	0.0500933	0.468433
GB_A02G1761	GB_D03G0326	0.00820543	0.0212629	0.385903
GB_A05G1732	GB_A10G0124	0.135103	0.521387	0.259122
GB_A05G4447	GB_D04G0016	0.00508304	0.00763921	0.665389
GB_A05G1732	GB_D05G1757	0.00848274	0.0433774	0.195557
GB_A05G1732	GB_D10G0125	0.138714	0.516095	0.268776
GB_A06G2286	GB_D06G2386	0.0110832	0.0500799	0.22131
GB_A08G1355	GB_D08G1322	0.009277	0.0368625	0.251665
GB_A09G2111	GB_D09G1958	0.021583	0.047004	0.459174
GB_A09G2142	GB_D09G1991	0.00646594	0.0409988	0.157711
GB_A10G0124	GB_D05G1757	0.134037	0.506162	0.26481
GB_A12G2707	GB_D08G1322	0.0978559	0.515463	0.189841
GB_A12G2707	GB_D12G2710	0.00747716	0.0311801	0.239806
GB_D08G1322	GB_D12G2710	0.0940424	0.509743	0.18449
GB_A05G1732	Cotton_D_gene_10033842	0.00552251	0.0377863	0.146151
GB_A05G4447	Cotton_D_gene_10008486	0.0044048	0.00763088	0.577234
GB_A06G2286	Cotton_D_gene_10024047	0.0165699	0.0612348	0.270596
GB_A07G2420	Cotton_D_gene_10013308	0.0253175	0.059711	0.424
GB_A08G1355	Cotton_D_gene_10022657	0.0107164	0.031822	0.33676
GB_A09G2111	Cotton_D_gene_10012591	0.0243306	0.0515995	0.471527
GB_A09G2142	Cotton_D_gene_10015367	0.00431449	0.0387809	0.111253
GB_A10G0124	Cotton_D_gene_10031225	0.0126276	0.0287805	0.438754
GB_A10G0399	Cotton_D_gene_10031504	0.0225478	0.0433027	0.520702
GB_A10G0124	Cotton_D_gene_10033842	0.130707	0.491097	0.266153
GB_A12G2707	Cotton_D_gene_10016794	0.00749382	0.0288775	0.259504
Cotton_D_gene_10013308	GB_D07G2390	0.00474756	0.014059	0.337688
Cotton_D_gene_10031225	GB_D05G1757	0.130817	0.488731	0.267667
Cotton_D_gene_10031225	GB_D10G0125	0.00443174	0.00947773	0.467595
Cotton_D_gene_10031504	GB_D10G0404	0.0142379	0.023511	0.605583
Cotton_D_gene_10022657	GB_D08G1322	0.0014197	0.0145312	0.0976998
Cotton_D_gene_10015367	GB_D12G2710	0.106088	0.582325	0.182181
Cotton_D_gene_10016794	GB_D08G1322	0.0880048	0.483081	0.182174
Cotton_D_gene_10033842	GB_D05G1757	0.00367839	0.0159421	0.230734
Cotton_D_gene_10033842	GB_D10G0125	0.136078	0.49132	0.276965
GB_D04G0016	Cotton_D_gene_10008486	0.000675371	0	#NAME?
GH_A02G1732.1	GH_D03G0332.1	0.0094778	0.0212479	0.446059
GH_A05G1711.1	GH_A10G0118.1	0.136273	0.520086	0.262019
GH_A05G4356.1	GH_D04G0013.1	0.00575559	0.00762257	0.755072
GH_A05G1711.1	GH_D05G1743.1	0.00960072	0.047495	0.202142
GH_A05G1711.1	GH_D10G0128.1	0.140629	0.514095	0.273547
GH_A06G2253.1	GH_D06G2293.1	0.0119136	0.0530869	0.224416
GH_A07G2327.1	GH_D07G2271.1	0.0222183	0.0493075	0.450607
GH_A08G1286.1	GH_D08G1263.1	0.00927645	0.0393937	0.235481
GH_A09G2029.1	GH_A12G2609.1	0.105708	0.528615	0.199972
GH_A09G1998.1	GH_D09G1945.1	0.00936363	0.0398765	0.234816
GH_A10G0118.1	GH_D05G1743.1	0.134546	0.510435	0.263591
GH_A10G0118.1	GH_D10G0128.1	0.014887	0.032912	0.452326
GH_A10G0401.1	GH_D10G0421.1	0.0116314	0.0295168	0.394058
GH_A12G2609.1	GH_D08G1263.1	0.0922143	0.51001	0.180809
GH_A12G2609.1	GH_D12G2632.1	0.00712933	0.0345456	0.206375
GH_D05G1743.1	GH_D10G0128.1	0.14207	0.507292	0.280056
GH_D08G1263.1	GH_D12G2632.1	0.0940484	0.514385	0.182836
GH_D09G1976.1	GH_D12G2632.1	0.108642	0.550152	0.197476
GH_A05G1711.1	Cotton_D_gene_10031225	0.137928	0.504744	0.273263
GH_A05G1711.1	Cotton_D_gene_10033842	0.00552251	0.0377863	0.146151
GH_A05G4356.1	Cotton_D_gene_10008486	0.0044048	0.00763088	0.577234
GH_A06G2253.1	Cotton_D_gene_10024047	0.0174445	0.062803	0.277766
GH_A09G2029.1	Cotton_D_gene_10015367	0.00287443	0.0412308	0.0697155
GH_A10G0118.1	Cotton_D_gene_10031225	0.0130014	0.0273909	0.474661
GH_A12G2609.1	Cotton_D_gene_10016794	0.00710765	0.0299427	0.237375
Cotton_D_gene_10024047	GH_D06G2293.1	0.00706089	0.00671479	1.05154
Cotton_D_gene_10013308	GH_D07G2271.1	0.00415103	0.0140755	0.294912
Cotton_D_gene_10031225	GH_D05G1743.1	0.131547	0.491628	0.267573
Cotton_D_gene_10031225	GH_D10G0128.1	0.00554788	0.00945213	0.586944
Cotton_D_gene_10031504	GH_D10G0421.1	0.0142379	0.0218936	0.650322
Cotton_D_gene_10022657	GH_D08G1263.1	0.00213068	0.0145283	0.146657
Cotton_D_gene_10015367	GH_D09G1976.1	0.00503992	0.0263763	0.191077
Cotton_D_gene_10015367	GH_D12G2632.1	0.106088	0.577119	0.183824
Cotton_D_gene_10016794	GH_D08G1263.1	0.0880109	0.48293	0.182244
Cotton_D_gene_10016794	GH_D12G2632.1	0.00393857	0.00806098	0.488596

## Sheet: Table S2
genome	gene1	gene2
Gr-Gr	Cotton_D_gene_10031225	Cotton_D_gene_10033842
Ga-Ga	Cotton_A_04683_BGI-A2_v1.0	Cotton_A_25631_BGI-A2_v1.0
	Cotton_A_08125_BGI-A2_v1.0	Cotton_A_13194_BGI-A2_v1.0
Gb-Ga	GB_A02G1761	Cotton_A_29910_BGI-A2_v1.0
	GB_A05G1732	Cotton_A_04683_BGI-A2_v1.0
	GB_A05G4447	Cotton_A_20346_BGI-A2_v1.0
	GB_A05G1732	Cotton_A_25631_BGI-A2_v1.0
	GB_A06G2286	Cotton_A_05299_BGI-A2_v1.0
	GB_A07G2420	Cotton_A_05932_BGI-A2_v1.0
	GB_A08G1355	Cotton_A_08125_BGI-A2_v1.0
	GB_A09G2111	Cotton_A_08092_BGI-A2_v1.0
	GB_A09G2142	Cotton_A_08125_BGI-A2_v1.0
	GB_A10G0399	Cotton_A_17559_BGI-A2_v1.0
	GB_A10G0124	Cotton_A_25631_BGI-A2_v1.0
	GB_A12G2707	Cotton_A_13194_BGI-A2_v1.0
Ga-Gh	Cotton_A_04683_BGI-A2_v1.0	GB_D05G1757
	Cotton_A_04683_BGI-A2_v1.0	GB_D10G0125
	Cotton_A_08125_BGI-A2_v1.0	GB_D08G1322
	Cotton_A_08092_BGI-A2_v1.0	GB_D09G1958
	Cotton_A_08125_BGI-A2_v1.0	GB_D09G1991
	Cotton_A_22105_BGI-A2_v1.0	GB_D09G0157
	Cotton_A_08125_BGI-A2_v1.0	GB_D12G2710
	Cotton_A_20346_BGI-A2_v1.0	GB_D04G0016
	Cotton_A_05299_BGI-A2_v1.0	GB_D06G2386
	Cotton_A_05299_BGI-A2_v1.0	GB_D10G0404
	Cotton_A_05932_BGI-A2_v1.0	GB_D07G2390
	Cotton_A_13194_BGI-A2_v1.0	GB_D09G1991
	Cotton_A_25631_BGI-A2_v1.0	GB_D05G1757
	Cotton_A_17559_BGI-A2_v1.0	GB_D10G0404
	Cotton_A_25631_BGI-A2_v1.0	GB_D10G0125
Gh-Ga	GH_A02G1732.1	Cotton_A_29910_BGI-A2_v1.0
	GH_A05G1711.1	Cotton_A_04683_BGI-A2_v1.0
	GH_A05G4356.1	Cotton_A_20346_BGI-A2_v1.0
	GH_A07G2327.1	Cotton_A_05932_BGI-A2_v1.0
	GH_A09G1998.1	Cotton_A_08092_BGI-A2_v1.0
	GH_A09G2029.1	Cotton_A_08125_BGI-A2_v1.0
	GH_A10G0401.1	Cotton_A_17559_BGI-A2_v1.0
	GH_A12G2609.1	Cotton_A_13194_BGI-A2_v1.0
Ga-Gb	Cotton_A_04683_BGI-A2_v1.0	GH_D05G1743.1
	Cotton_A_08092_BGI-A2_v1.0	GH_D09G1945.1
	Cotton_A_08125_BGI-A2_v1.0	GH_D09G1976.1
	Cotton_A_08125_BGI-A2_v1.0	GH_D12G2632.1
	Cotton_A_20346_BGI-A2_v1.0	GH_D04G0013.1
	Cotton_A_05299_BGI-A2_v1.0	GH_D06G2293.1
	Cotton_A_05932_BGI-A2_v1.0	GH_D07G2271.1
	Cotton_A_29910_BGI-A2_v1.0	GH_D03G0332.1
Ga-Gr	Cotton_A_08092_BGI-A2_v1.0	Cotton_D_gene_10012591
	Cotton_A_05299_BGI-A2_v1.0	Cotton_D_gene_10024047
	Cotton_A_20346_BGI-A2_v1.0	Cotton_D_gene_10008486
	Cotton_A_05932_BGI-A2_v1.0	Cotton_D_gene_10013308
	Cotton_A_13194_BGI-A2_v1.0	Cotton_D_gene_10016794
	Cotton_A_17559_BGI-A2_v1.0	Cotton_D_gene_10031504
Gb-Gb	GB_A02G1761	GB_D03G0326
	GB_A05G1732	GB_A10G0124
	GB_A05G4447	GB_D04G0016
	GB_A05G1732	GB_D05G1757
	GB_A05G1732	GB_D10G0125
	GB_A06G2286	GB_D06G2386
	GB_A08G1355	GB_D08G1322
	GB_A09G2111	GB_D09G1958
	GB_A09G2142	GB_D09G1991
	GB_A10G0124	GB_D05G1757
	GB_A12G2707	GB_D08G1322
	GB_A12G2707	GB_D12G2710
	GB_D08G1322	GB_D12G2710
Gb-Gr	GB_A05G1732	Cotton_D_gene_10033842
	GB_A05G4447	Cotton_D_gene_10008486
	GB_A06G2286	Cotton_D_gene_10024047
	GB_A07G2420	Cotton_D_gene_10013308
	GB_A08G1355	Cotton_D_gene_10022657
	GB_A09G2111	Cotton_D_gene_10012591
	GB_A09G2142	Cotton_D_gene_10015367
	GB_A10G0124	Cotton_D_gene_10031225
	GB_A10G0399	Cotton_D_gene_10031504
	GB_A10G0124	Cotton_D_gene_10033842
	GB_A12G2707	Cotton_D_gene_10016794
Gr-Gh	Cotton_D_gene_10013308	GB_D07G2390
	Cotton_D_gene_10031225	GB_D05G1757
	Cotton_D_gene_10031225	GB_D10G0125
	Cotton_D_gene_10031504	GB_D10G0404
	Cotton_D_gene_10022657	GB_D08G1322
	Cotton_D_gene_10015367	GB_D12G2710
	Cotton_D_gene_10016794	GB_D08G1322
	Cotton_D_gene_10033842	GB_D05G1757
	Cotton_D_gene_10033842	GB_D10G0125
	GB_D04G0016	Cotton_D_gene_10008486
Gh-Gh	GH_A02G1732.1	GH_D03G0332.1
	GH_A05G1711.1	GH_A10G0118.1
	GH_A05G4356.1	GH_D04G0013.1
	GH_A05G1711.1	GH_D05G1743.1
	GH_A05G1711.1	GH_D10G0128.1
	GH_A06G2253.1	GH_D06G2293.1
	GH_A07G2327.1	GH_D07G2271.1
	GH_A08G1286.1	GH_D08G1263.1
	GH_A09G2029.1	GH_A12G2609.1
	GH_A09G1998.1	GH_D09G1945.1
	GH_A10G0118.1	GH_D05G1743.1
	GH_A10G0118.1	GH_D10G0128.1
	GH_A10G0401.1	GH_D10G0421.1
	GH_A12G2609.1	GH_D08G1263.1
	GH_A12G2609.1	GH_D12G2632.1
	GH_D05G1743.1	GH_D10G0128.1
	GH_D08G1263.1	GH_D12G2632.1
	GH_D09G1976.1	GH_D12G2632.1
Gh-Gr	GH_A05G1711.1	Cotton_D_gene_10031225
	GH_A05G1711.1	Cotton_D_gene_10033842
	GH_A05G4356.1	Cotton_D_gene_10008486
	GH_A06G2253.1	Cotton_D_gene_10024047
	GH_A09G2029.1	Cotton_D_gene_10015367
	GH_A10G0118.1	Cotton_D_gene_10031225
	GH_A12G2609.1	Cotton_D_gene_10016794
Gb-Gh	Cotton_D_gene_10024047	GH_D06G2293.1
	Cotton_D_gene_10013308	GH_D07G2271.1
	Cotton_D_gene_10031225	GH_D05G1743.1
	Cotton_D_gene_10031225	GH_D10G0128.1
	Cotton_D_gene_10031504	GH_D10G0421.1
	Cotton_D_gene_10022657	GH_D08G1263.1
	Cotton_D_gene_10015367	GH_D09G1976.1
	Cotton_D_gene_10015367	GH_D12G2632.1
	Cotton_D_gene_10016794	GH_D08G1263.1
	Cotton_D_gene_10016794	GH_D12G2632.1
